# Supplementary material for: Acute stress negatively impacts on-task behavior and lecture comprehension
Source: PLoS One. 2024 Feb 6;19(2):e0297711. doi: 10.1371/journal.pone.0297711 (PMC10846713; doi:10.1371/journal.pone.0297711)
Supplement: S1 Data — (XLSX) [file pone.0297711.s003.xlsx]

## Sheet: HR_BP_MW
Participant	Control or Exercise (C = 1)	BaselineHR	BaselineSBP1	BaselineDBP1	BaselineSBP2	BaselineDBP2	PreTSSTHR	PreTSSTSBP	PreTSSTDBP	TSSTSpeechHR (Peak)	TSSTMathHR (Peak)	TSSTSBP	TSSTDBP	PostTSSTHR	LectureHR	LectureSBP	LectureDBP	QuizHR	QuizSBP	QuizDBP	MW1	MW2	MW3	Quiz	EduYears	AUCg	Cort_Reactivity	STAIPostTSST	STAIPostLec	AroundProbe	STAI-1	STAI-2	STAI-3	STAI-4	STAI-5
1	1	75	113	56	113	53	73	109	62	78	81	112	61	73	73	101	63	69	114	62	1	1	1	0.75	15	28.3	-0.04	21	22	1	21	21	21	22	23
2	1	61	126	67	125	64	64	113	70	68	72	128	63	63	65	124	69	64	114	59	1	1	1	0.933333	18	32.25	-0.04	20	20	1	20	20	20	20	20
3	1	61	120	70	110	67	69	115	69	70	66	109	65	69	66	121	64	63	113	73	1	1	1	0.666667	17	31.4	0.14	25	24	0.8	27	25	25	24	23
4	1	75	105	72	112	75	74	114	71	85	81	97	80	68	81	101	75	86	101	85	1	1	1	0.533333	16	34.95	-0.11	20	20	0.8	31	21	20	20	33
5	1	81	120	89	116	84	77	108	83	83	85	115	80	80	83	117	82	84	117	88	1	2	2	0.733333	18	28.5	0.11	28	35	0.6	41	41	28	35	34
6	1	65	119	65	114	59	65	115	65	62	65	102	62	67	60	111	50	63	107	56	1	1	1	0.733333	16	28.4	0.17	24	29	1	24	28	24	29	29
7	1	60	122	69	109	66	58	107	56	55	59	117	68	51	58	118	68	54	118	67	2	1	2	0.6	16	31.8	-0.08	31	30	0.6	37	30	31	30	30
8	1	91	133	84	127	75	89	110	73	95	92	121	74	93	89	118	77	96	122	75	1	1	1	0.733333	18	28.7	-0.04	20	25	0.6	24	20	20	25	24
9	1	79	115	79	105	76	79	103	74	69	73	105	69	67	69	100	68	72	117	76	1	2	2	0.866667	18	17.65	-0.07	20	20	0.6	20	20	20	20	20
10	2	83	107	57	106	55	88	118	57	133	115	113	64	101	95	129	64	79	114	59	2	1	2	0.666667	16	54.1	0.28	40	23	1	20	20	40	23	20
11	2	83	103	80	110	80	83	106	79	109	120	109	84	73	74	96	83	73	98	78	1	1	2	0.466667	18	37.9	-0.11	51	39	0.6	38	37	51	39	38
12	2	66	112	77	105	71	65	95	69	120	128	105	77	77	67	95	75	69	89	75	2	2	2	0.633333	18	36.7	0.47	57	46	0.7	33	37	57	46	39
13	2	71	97	66	99	64	74	95	70	110	98	89	65	72	66	95	63	68	90	65	2	2	2	0.8	16	42.8	0.33	54	30	0.8	29	23	54	30	30
14	2	64	105	63	115	64	64	107	64	115	109	116	65	73	66	109	67	68	119	66	2	2	2	0.6	15	55.9	0.27	45	33	0.6	32	28	45	33	31
15	1	87	135	71	124	79	84	117	69	86	84	124	67	85	85	122	73	80	103	68	2	1	2	0.566667	16	30.25	-0.24	30	30	0.7	31	32	30	30	32
16	2	87	116	73	110	71	87	116	77	152	131	118	83	93	92	122	70	83	110	74	1	1	2	0.6	17	53.55	0.3	30	27	0.9	29	28	30	27	27
17	2	73	119	82	110	71	69	111	60	95	101	125	76	71	79	119	76	80	126	79	1	1	1	0.9	16	20.85	-0.03	37	30	0.9	26	26	37	30	31
18	2	73	109	75	124	74	69	106	75	109	89	109	76	70	75	102	76	72	114	86	1	1	1	0.733333	16	31.8	0.13	36	35	0.6	25	25	36	35	33
19	2	72	104	76	112	76	75	111	76	118	88	111	74	68	63	106	73	81	112	77	2	1	1	0.666667	16	45.35	-0.11	60	51	0.8	44	43	60	51	43
20	1	75	112	70	93	73	79	101	72	77	78	93	73	78	75	91	71	83	95	68	1	1	1	0.866667	16	13.3	-0.09	32	25	1	30	25	32	25	24
21	1	75	111	72	112	71	74	110	73	81	80	113	79	84	79	112	78	84	103	81	1	1	2	0.733333	23	34.3	-0.1	41	40	0.8	41	40	41	40	43
22	1	62	122	62	113	66	68	113	65	70	72	111	63	69	71	110	66	66	110	62	2	1	1	0.866667	21	40.8	0.2	24	24	1	29	32	24	24	31
23	2	52	121	71	117	68	56	111	72	74	73	123	75	59	54	111	71	52	110	70	2	1	1	0.666667	18	32.65	0.09	33	25	0.8	28	22	33	25	25
24	1	69	118	70	101	71	73	109	70	74	71	109	67	67	67	108	72	88	126	85	1	1	2	0.533333	16	24.7	-0.06	27	24	0.6	32	29	27	24	23
25	1	81	101	69	117	68	75	106	67	74	66	106	71	69	67	104	74	68	108	73	2	1	2	0.6	16	17.25	0.15	24	28	0.6	25	23	24	28	23
26	2	87	100	71	100	70	81	108	71	134	125	120	87	98	88	101	68	82	102	70	1	2	2	0.466667	17	36	0.42	29	27	0.8	20	20	29	27	28
27	2	92	112	75	120	75	79	107	73	97	98	117	70	78	77	119	70	77	107	74	2	2	2	0.5	17	43.55	0.03	32	35	0.6	24	20	32	35	36
28	2	78	85	63	78	66	77	83	67	98	103	97	76	78	74	94	77	80	90	76	1	2	2	0.533333	17	18.2	0.1	41	41	0.6	20	22	41	41	31
29	1	61	102	68	95	64	54	101	72	55	52	104	68	54	54	103	68	52	104	66	1	2	2	0.733333	16	38.25	-0.03	33	33	0.8	34	33	33	33	33
30	2	105	132	78	120	83	102	118	83	140	128	124	78	100	108	136	83	107	141	94	2	1	1	0.733333	17	48.2	0.04	42	34	0.8	29	22	42	34	29
31	2	68	110	58	111	59	75	111	73	113	101	102	71	80	67	100	61	75	82	59	1	2	2	0.533333		57	0.52	53	23	0.6	22	21	53	23	22
32	1	70	119	64	125	62	77	117	69	79	76	132	82	67	69	120	75	68	124	69	1	2	1	0.6	13	44.3	0.02	31	44	0.6	32	28	31	44	49
33	1	84	110	83	103	79	75	100	75	90	90	100	73	78	75	102	73	74	105	73	1	1	1	1	22	29.95	-0.12	30	27	1	26	30	30	27	27
34	2	69	104	70	95	53	69	99	58	105	74	112	56	73	65	102	61	71	111	80	1	1	1	0.466667	13	30.6	0	61	53	0.6	66	60	61	53	59
35	2	71	109	72	112	70	82	110	69	103	105	111	70	94	78	107	63	79	101	64	2	2	2	0.533333	13	21	-0.14	56	35	0.4	43	41	56	35	35
36	2	79	91	75	92	72	79	94	65	123	113	94	65	86	81	90	76	79	84	72	2	1	1	0.666667	17	53.25	0	27	22	0.8	24	25	27	22	20
37	2	58	108	73	122	80	56	104	83	80	73	101	74	58	50	105	75	53	104	78	2	1	1	0.6	17			60	30	0.6	48	37	60	30	37
38	1	83	99	75	109	73	83	97	72	78	75	100	85	80	75	91	72	77	102	66	2	1	1	0.416667	16	32.6	-0.13	37	38	0.6	43	39	37	38	32
39	1	72	149	68	133	74	67	126	74	77	70	129	78	70	70	136	77	72	140	70	1	1	1	0.933333	13	30.85	0.12	26	27	1	28	25	26	27	27
40	2	56	106	61	101	66	59	104	67	96	88	109	69	64	62	123	72	68	123	72	2	2	2	0.333333	17	33.15	0.03	53	45	0.6	51	42	53	45	43

## Sheet: Demographic
Participant	Control or Exercise (C = 1)	Age	Sex (F = 1)	Gender (W = 1)	Education (U = 0, M = 1, P = 2)	GPA	Bed Time	Wake Time	Sleep Duration (h)	OC Use (N=0, Y=1, NA=9)	M Phase (F =1, L =2, NA = 9)
1	1	21	0	0	0	3.69	22:30:00	06:30:00	8	9	9		Note - All questions were optional, thus some responses were blank
2	1	25	0	0	1	3.7	23:00:00	07:30:00	7.5	9	9
3	1	23	0	0	1	3.7	02:00:00	08:00:00	6	9	9
4	1	19	1	1	0	3.7	03:00:00	07:00:00	4	0	1
5	1	23	1	1	1	3.88	03:30:00	09:30:00	6	0	2
6	1	21	0	0	0	3.92	12:00:00	10:00:00	10	9	9
7	1	21	0	0	0	3.04	00:30:00	09:00:00	8.5	9	9
8	1	22	0	0	1	3.9	11:30:00	07:00:00	7.5	0	9
9	1	25	1	1	1	3.9	10:00:00	07:30:00	9.5	0	1
10	2	21	0	0	0	3.7	11:40:00	08:00:00	8.33	0	9
11	2	23	1	1	2	3.8	23:00:00	08:00:00	8	0	2
12	2	23	1	1	1	3.7	02:00:00	10:30:00	8.5	0	1
13	2	23	1	1	0	3.8	02:00:00	10:30:00	8.5	0	2
14	2	19	0	0	0	3.5	12:00:00	08:45:00	8.75	0	9
15	1	21	0	0	0	3.7	02:00:00	09:00:00	7	9	9
16	2	27	1	1	1	3	12:00:00	08:00:00	8	0	1
17	2	21	0	0	0	3.7	12:30:00	9	8.5	0	9
18	2	21	1	1	0	3.7	01:11:00	08:20:00	7.02	0	2
19	2	21	1	1	0	3.9	01:45:00	08:15:00	6.5	0	1
20	1	22	1	1	0	3.8	10:30:00	06:30:00	8	1	9
21	1	28	1	1	2		11:00:00	09:00:00	10	0	9
22	1	26	0	0	2	3.7	22:00:00	07:00:00	9	9	9
23	2	24	0	0	1	3.9	1900-01-01	08:00:00	8	9	9
24	1	21	1	1	0	3.7	10			0	1
25	1	21	1	1	0	3.9	01:20:00	08:45:00	7.4	0	1
26	2	26	1	1	1	3.78	1900-01-01	07:00:00	7	0	1
27	2	26	0	0	1	3.34	23:30:00			9	9
28	2	22	1	1	1		23:00:00	08:00:00	8	0	1
29	1	22	0	0	0	3.6	02:00:00	09:00:00	7	9	9
30	2	23	0	0	0	3.7	11:30:00	08:00:00	8.5	9	9
31	2	18	1	1	0	3.7	22:00:00			0	1
32	1	22	0	0	0	3.75	01:30:00	09:30:00	8	9	9
33	1	28	0	0	2	4	11:30:00	07:00:00	7.5	9	9
34	2	18	0	0	0		22:00:00	08:00:00	9	9	9
35	2	18	0	0	0					9	9
36	2	22	1	1	0		03:00:00	10:00:00	7	9	1
37	2	23	1	1	1	3.9	21:30:00	06:00:00	7.5	1	9
38	1	21	1	1	0	3.8	22:00:00	07:30:00	8.5	1	9
39	1	19	0	0	0	3.7	02:00:00	12:00:00	10	9	9
40	2	22	1	1	0	3.7	01:30:00	09:00:00	7.5	1	9

## Sheet: GLTEQ
Participant	Control or Exercise (C = 1)	Strenous	Moderate	Mild/Light	Sum
1	1	45	35	21	101
2	1	45	15	21	81
3	1	54	20	21	95
4	1	0	5	15	20
5	1	63	25	15	103
6	1	18	10	6	34
7	1	45	10	15	70
8	1	0	10	12	22
9	1	27	25	21	73
10	2	45	5	3	53
11	2	0	10	6	16
12	2	0	15	0	15
13	2	27	25	15	67
14	2	9	15	21	45
15	1	18	25	21	64
16	2	27	20	15	62
17	2	18	10	21	49
18	2	0	15	0	15
19	2	27	10	15	52
20	1	9	15	15	39
21	1	45	0	15	60
22	1	9	25	6	40
23	2	45	35	9	89
24	1	18	10	15	43
25	1	9	25	6	40
26	2	9	10	3	22
27	2	18	15	18	51
28	2	0	0	21	21
29	1	0	20	15	35
30	2	0	30	15	45
31	2	54	15	15	84
32	1	36	20	42	98
33	1	9	20	21	50
34	2	45	25	21	91
35	2	18	25	21	64
36	2	9	5	21	35
37	2	63	35	6	104
38	1	0	0	15	15
39	1	63	20	0	83
40	2	27	50	6	83

## Sheet: PSS
Participant	Control or Exercise (C = 1)	1	2	3	4	5	6	7	8	9	10	Sum
1	1	1	2	1	0	0	1	0	1	0	0	6
2	1	0	0	1	0	1	0	0	1	1	0	4
3	1	1	0	1	1	1	3	1	1	1	0	10
4	1	1	1	2	1	1	2	1	0	1	1	11
5	1	2	3	2	1	1	1	1	2	3	2	18
6	1	2	2	2	0	1	1	2	2	0	1	13
7	1	1	2	2	1	1	0	0	1	0	0	8
8	1	1	1	2	1	1	1	0	1	1	2	11
9	1	1	1	2	0	1	1	1	0	1	1	9
10	2	1	1	2	0	1	0	0	1	2	0	8
11	2	3	2	4	2	2	2	1	2	2	2	22
12	2	2	1	2	1	1	1	1	2	2	0	13
13	2	1	2	2	0	1	1	2	1	2	1	13
14	2	1	0	1	0	1	0	0	1	0	0	4
15	1	1	2	2	0	1	1	1	1	1	1	11
16	2	1	2	2	0	1	1	0	1	1	0	9
17	2	1	0	2	1	0	0	1	0	1	0	6
18	2	2	3	4	2	3	3	0	3	0	2	22
19	2	2	2	3	2	1	1	1	2	1	1	16
20	1	2	1	4	1	0	1	1	1	1	1	13
21	1	2	2	2	1	1	2	2	2	2	2	18
22	1	2	1	2	0	1	0	2	0	1	0	9
23	2	2	1	2	0	2	1	0	0	1	2	11
24	1	0	1	2	1	1	1	1	1	1	1	10
25	1	2	3	3	0	2	3	2	2	3	3	23
26	2	0	2	2	1	1	0	0	0	2	0	8
27	2	1	2	2	1	1	0	1	1	0	1	10
28	2	2	2	2	2	2	2	1	1	1	2	17
29	1	2	2	3	1	1	2	1	2	2	2	18
30	2	1	2	2	0	1	1	1	1	1	2	12
31	2	3	2	2	1	2	2	2	2	3	2	21
32	1	2	1	3	0	2	2	1	1	2	2	16
33	1	2	3	2	1	2	1	1	2	4	3	21
34	2	3	3	4	4	4	3	2	2	1	3	29
35	2	2	3	3	1	3	3	2	3	3	2	25
36	2	2	2	1	0	1	2	1	2	1	2	14
37	2	2	2	4	1	1	3	1	1	3	4	22
38	1	1	2	3	2	2	2	2	2	2	1	19
39	1	1	0	2	0	2	1	2	2	1	0	11
40	2	2	4	4	2	1	3	2	2	4	4	28

## Sheet: STAI-T
Participant	Control or Exercise (C = 1)	21	22	23	24	25	26	27	28	29	30	31	32	33	34	35	36	37	38	39	40	Sum
1	1	0	2	2	1	1	1	1	1	2	1	1	1	1	1	1	1	1	1	1	1	22
2	1	1	1	1	1	1	1	1	1	1	1	2	2	1	2	1	1	1	1	1	1	23
3	1	2	2	1	1	1	2	2	1	2	1	1	1	1	2	1	2	1	1	2	2	29
4	1	2	3	2	1	1	2	2	3	3	1	1	2	2	4	1	2	1	2	3	2	40
5	1	2	1	3	4	1	3	2	2	3	1	4	1	2	3	2	2	3	3	2	2	46
6	1	1	2	2	1	1	1	2	1	2	2	1	1	2	2	1	1	1	2	2	2	30
7	1	3	2	4	2	1	3	2	2	1	3	1	2	2	3	2	3	2	3	2	2	45
8	1	2	2	1	1	1	3	2	1	2	2	1	1	1	2	1	1	1	1	2	1	29
9	1	2	2	1	1	1	2	2	1	2	2	1	1	1	1	1	1	2	2	1	1	28
10	2	1	1	1	2	1	1	1	1	1	2	1	2	2	2	1	1	1	2	1	1	26
11	2	2	3	3	2	3	4	3	2	3	3	2	3	3	3	3	2	2	3	2	2	53
12	2	2	2	2	2	1	3	2	2	3	2	1	2	2	4	2	2	2	2	2	2	42
13	2	2	2	2	2	1	3	2	1	1	2	1	1	2	3	2	2	2	2	2	1	36
14	2	2	1	2	1	1	3	1	1	2	1	2	2	2	2	1	1	2	1	1	1	30
15	1	2	2	2	1	1	2	1	1	2	2	1	1	1	2	1	1	2	1	2	2	30
16	2	1	1	1	1	1	3	2	1	1	1	1	1	2	2	1	1	1	1	1	2	26
17	2	2	2	1	1	1	2	2	1	2	1	1	1	2	3	1	1	1	1	1	1	28
18	2	1	3	3	1	2	3	2	2	3	2	3	1	1	1	1	1	3	2	2	2	39
19	2	3	3	3	2	1	3	3	2	3	3	2	2	3	3	2	2	3	2	3	2	50
20	1	2	2	2	1	1	3	2	1	2	1	2	2	1	2	1	1	2	1	2	1	32
21	1	3	1	2	2	2	3	2	2	2	1	2	2	3	3	2	1	2	2	2	2	41
22	1	2	2	2	2	1	2	2	1	3	1	1	2	1	2	2	1	2	1	2	1	33
23	2	1	1	1	1	1	2	2	1	3	1	1	2	1	1	1	2	2	2	2	1	29
24	1	1	2	2	1	1	3	2	1	2	1	1	2	1	3	1	1	1	1	1	1	29
25	1	2	3	2	2	2	3	3	3	4	2	1	2	2	3	3	2	2	3	3	3	50
26	2	2	2	2	1	2	1	1	1	1	1	1	3	2	1	2	1	3	1	1	2	31
27	2	1	2	1	1	1	2	2	2	2	1	1	1	2	2	1	2	2	1	2	2	31
28	2	2	2	2	2	2	2	2	2	3	2	3	2	2	2	1	2	3	2	2	2	42
29	1	3	2	3	3	2	3	3	2	3	2	2	4	3	3	2	2	2	3	3	3	53
30	2	1	1	1	1	1	2	2	2	1	1	1	1	2	2	1	1	1	2	2	3	29
31	2	1	1	2	1	2	2	1	2	1	1	1	2	2	2	1	3	1	4	2	2	34
32	1	2	2	2	1	1	3	3	2	1	2	1	1	2	1	2	2	1	1	1	3	34
33	1	2	2	2	3	2	1	2	3	2	3	1	1	2	2	2	1	2	3	2	1	39
34	2	3	3	4	1	1	3	1	4	3	3	1	4	3	3	2	2	2	3	2	3	51
35	2	3	3	3	3	2	4	3	2	4	3	1	1	3	3	2	3	2	3	3	3	54
36	2	1	1	1	2	2	2	1	2	2	2	1	2	2	4	2	1	2	2	2	1	35
37	2	2	4	2	2	2	3	3	3	4	2	1	2	2	3	1	2	3	3	1	4	49
38	1	2	3	3	3	1	3	3	1	2	2	1	2	3	3	2	2	3	3	3	3	48
39	1	2	1	3	2	1	3	2	2	1	1	2	1	1	3	1	2	1	2	2	2	35
40	2	3	4	3	3	2	3	3	4	4	2	1	2	2	3	2	2	3	3	2	3	54
